# Supplementary material for: Differential Analysis of Key Proteins Related to Fibrosis and Inflammation in Soluble Egg Antigen of Schistosoma mansoni at Different Infection Times
Source: Pathogens. 2023 Mar 11;12(3):441. doi: 10.3390/pathogens12030441 (PMC10054402; doi:10.3390/pathogens12030441)
Supplement: Supplementary file 1 [file pathogens-12-00441-s001.zip]

Archive with 4 entries (4 files):
- rev. Figure S1 V0307.jpg
- rev. Table S1 V0307.docx
- rev. Table S2 V0307.docx
- Table S3-Identified peptide sequence.xlsx
